# Supplementary material for: Where Is My Mind…? The Link between Mind Wandering and Prospective Memory
Source: Brain Sci. 2022 Aug 26;12(9):1139. doi: 10.3390/brainsci12091139 (PMC9497275; doi:10.3390/brainsci12091139)
Supplement: Supplementary file 1 [file brainsci-12-01139-s001.zip]

Archive with 7 entries (6 files):
- Supplementary_Materials/
- __MACOSX/._Supplementary_Materials
- Supplementary_Materials/S1-Correlation_Matrix.html
- Supplementary_Materials/.DS_Store
- __MACOSX/Supplementary_Materials/._.DS_Store
- Supplementary_Materials/S2-Interaction-Post_Hoc.pdf
- __MACOSX/Supplementary_Materials/._S2-Interaction-Post_Hoc.pdf
